# Supplementary material for: Investigating Morphological Changes of T-lymphocytes after Exposure with Bacterial Determinants for Early Detection of Septic Conditions
Source: Microorganisms. 2022 Feb 8;10(2):391. doi: 10.3390/microorganisms10020391 (PMC8879819; doi:10.3390/microorganisms10020391)
Supplement: Supplementary file 1 [file microorganisms-10-00391-s001.zip]

Archive with 1 entries (1 files):
- microorganisms-1577157-supplementary.pdf
